# Supplementary material for: A PCR-independent approach for mtDNA enrichment and next-generation sequencing: comprehensive evaluation and clinical application
Source: J Transl Med. 2024 Apr 25;22:386. doi: 10.1186/s12967-024-05213-8 (PMC11044483; doi:10.1186/s12967-024-05213-8)
Supplement: Supplementary file 1 — Additional file 1: Table S1. Primer information. [file 12967_2024_5213_MOESM1_ESM.xlsx]

## Sheet: Supplementary Table 1
Additional file 1: Table S1. Primer list.
Name	Sequence (5’-3’)
18S rRNA-For	CACGGACAGGATTGACAGATTGAT
18S rRNA-Rev	GCCAGAGTCTCGTTCGTTATCG
28S rRNA-For	TGGAATGCGAGTGCCTAGTG
28S rRNA-Rev	ACCGTCCTGCTGTCTATATCAAC
MT-TK-For	GCAAACCACAGTTTCATGCCCA
MT-TK-Rev	TTATGGTGGGCCATACGGTAGTA
MT-ND5-For	ACCATTGGCAGCCTAGCATT
MT-ND5-Rev	GTTGTTTGGAAGGGGGATGC
LrPCR-Primer1-For	GCAAATCTTACCCCGCCTG
LrPCR-Primer1-Rev	AATTAGGCTGTGGGTGGTTG
LrPCR-Primer2-For	GCCATACTAGTCTTTGCCGC
LrPCR-Primer2-Rev	GGCAGGTCAATTTCACTGG
11778-Sanger-For	AACAAGCTCCATCTGCCTAC
11778-Sanger-Rev	GTCCTGTAAGTAGGAGAGTG
4300-Sanger-For	CGACCAACTCATACACCTCC
4300-Sanger-Rev	AAATAAGGGGGTTTAAGCTCC
8344-Sanger-For	TGGAGCAAACCACAGTTTCAT
8344-Sanger-Rev	TGGTGGGCCATACGGTAGTATT
1555-Sanger-For	TCAAGGTGTAGCCCATGAGGT
1555-Sanger-Rev	GCGGTACTATATCTATTGCGCC
3243-Sanger-For	CCTCGATGTTGGATCAGGACAT
3243-Sanger-Rev	TCAGCGAAGGGTTGTAGTAG
