# Supplementary material for: A PCR-independent approach for mtDNA enrichment and next-generation sequencing: comprehensive evaluation and clinical application
Source: J Transl Med. 2024 Apr 25;22:386. doi: 10.1186/s12967-024-05213-8 (PMC11044483; doi:10.1186/s12967-024-05213-8)
Supplement: Supplementary file 2 — Additional file 2: Table S2. Information of the sequencing reads of the 20 PBMC samples generated by Pime-Seq. [file 12967_2024_5213_MOESM2_ESM.xlsx]

## Sheet: Supplementary Table 2
Additional file 2: Table S2. Information of the sequencing reads of the 20 PBMC samples generated by Pime-Seq.
Sample ID	Coverage	Clean Q30	Clean Reads	Mito Mapped Reads	All Mapped Reads	MT-Reads%
1	22989	87.45;91.80	7609238	6510920	7377784	0.882503
2	20591	87.64;92.08	8418674	7044655	7885952	0.893317
3	24842	88.98;91.64	8107640	6986547	7936536	0.880302
4	25548	89.63;91.80	7153348	5738513	6364782	0.901604
5	5019	90.10;92.02	6582784	1499489	1714169	0.874761
6	3875	70.91;81.32	1140582	882172	992889	0.88849
7	4557	89.43;93.35	1976972	1482678	1899547	0.780543
8	2502	89.07;93.18	840546	686202	781048	0.878566
9	16285	92.44;92.13	10470678	6894743	10729898	0.642573
10	2047	89.25;93.88	1454592	574995	671862	0.855823
11	1108	87.25;92.87	433666	342828	409701	0.836776
12	25261	76.56;94.89	8073352	6957807	7843472	0.887083
13	24044	82.22;94.73	8907930	6781928	8229680	0.824082
14	17939	82.76;92.58	5841384	5121176	5678364	0.901875
15	10075	87.78;93.47	3639716	2614913	3408270	0.767226
16	11196	82.27;93.91	3060528	2752829	2966448	0.927988
17	26945	90.03;93.08	9773774	5216531	6239624	0.836
18	19494	91.61;93.54	10132348	4528774	5737303	0.789356
19	7509	89.49;92.53	3741840	2063631	3272353	0.630626
20	10087	88.57;93.13	5282754	3237072	3688498	0.877613
