# Supplementary material for: A PCR-independent approach for mtDNA enrichment and next-generation sequencing: comprehensive evaluation and clinical application
Source: J Transl Med. 2024 Apr 25;22:386. doi: 10.1186/s12967-024-05213-8 (PMC11044483; doi:10.1186/s12967-024-05213-8)
Supplement: Supplementary file 3 — Additional file 3: Table S3. Information of the sequencing reads of the 3 urine samples generated by Pime-Seq. [file 12967_2024_5213_MOESM3_ESM.xlsx]

## Sheet: Sheet1
Additional file 3: Table S3. Information of the sequencing reads of the 3 urine samples generated by Pime-Seq.
Sample ID	Coverage	Clean Reads	Mito Mapped Reads	All Mapped Reads	MT-Reads%
1	332	10778714	75701	10474763	0.00722699
2	144	7986378	44409	7796245	0.0056962
3	56	8779084	16145	8448640	0.00191096
